# Supplementary material for: Waste Polyurethane Foams as Biomass Carriers in the Treatment Process of Domestic Sewage with Increased Ammonium Nitrogen Content
Source: Materials (Basel). 2023 Jan 9;16(2):619. doi: 10.3390/ma16020619 (PMC9862140; doi:10.3390/ma16020619)
Supplement: Supplementary file 1 [file materials-16-00619-s001.zip]

Archive with 1 entries (1 files):
- materials-2085013-supplementary.pdf
